# Supplementary material for: Non-Cisplatin Concurrent Systemic Therapy with Radiotherapy for Locally Advanced Head and Neck Squamous Cell Carcinoma: A Network Meta-Analysis of Randomized Clinical Trials
Source: Cancers (Basel). 2026 May 14;18(10):1599. doi: 10.3390/cancers18101599 (PMC13204043; doi:10.3390/cancers18101599)
Supplement: Supplementary file 1 [file cancers-18-01599-s001.zip]

Archive with 14 entries (13 files):
- cancers-4313239-supplementary/
- cancers-4313239-supplementary/Supplementary material 1.pdf
- cancers-4313239-supplementary/Supplementary material 10.pdf
- cancers-4313239-supplementary/Supplementary material 11.pdf
- cancers-4313239-supplementary/Supplementary material 12.pdf
- cancers-4313239-supplementary/Supplementary material 13.pdf
- cancers-4313239-supplementary/Supplementary material 2.pdf
- cancers-4313239-supplementary/Supplementary material 3.pdf
- cancers-4313239-supplementary/Supplementary material 4.pdf
- cancers-4313239-supplementary/Supplementary material 5.pdf
- cancers-4313239-supplementary/Supplementary material 6.pdf
- cancers-4313239-supplementary/Supplementary material 7.pdf
- cancers-4313239-supplementary/Supplementary material 8.pdf
- cancers-4313239-supplementary/Supplementary material 9.pdf
